# Supplementary material for: Monothiooxalamide–Benzothiazole Hybrids: Predictive Docking on HDAC6, Synthesis, Molecular Structure, and Antiproliferative Activity on Breast Cancer Cells
Source: Int J Mol Sci. 2025 Sep 5;26(17):8684. doi: 10.3390/ijms26178684 (PMC12429841; doi:10.3390/ijms26178684)
Supplement: Supplementary file 1 [file ijms-26-08684-s001.zip]

Archive with 1 entries (1 files):
- ijms-3832172-supplementary.pdf
